# Supplementary material for: MiR-26a Inhibits Porcine Adipogenesis by Regulating ACADM and ACSL1 Genes and Cell Cycle Progression
Source: Animals (Basel). 2024 Dec 3;14(23):3491. doi: 10.3390/ani14233491 (PMC11640176; doi:10.3390/ani14233491)
Supplement: Supplementary file 1 [file animals-14-03491-s001.zip]

Archive with 4 entries (4 files):
- Table S1 Primer and oligonucleotide sequences.pdf
- Table S2 Statistics of RNA-seq.xls
- Table S3 Differentially expressed genes.xls
- Table S4 Potential targets of miR-26a identified.xlsx
