# Supplementary material for: MiR-26a Inhibits Porcine Adipogenesis by Regulating ACADM and ACSL1 Genes and Cell Cycle Progression
Source: Animals (Basel). 2024 Dec 3;14(23):3491. doi: 10.3390/ani14233491 (PMC11640176; doi:10.3390/ani14233491)
Supplement: Supplementary file 1 [file animals-14-03491-s001.zip › Table S2 Statistics of RNA-seq.xls]

#SampleID	Clean reads	Clean bases	GC(%)	N(%)	Q20(%)	Q30(%)	Uniq Mapped Reads(%)	Multiple Map Reads(%)	Reads Map to '+'(%)	Reads Map to '-'(%)
NC-1	19,826,963	5,931,781,481	50.55	0.01	99.26	97.11	93.84	2.72	50.27	50.35%
NC-2	19,984,230	5,977,406,092	50.92	0.01	98.97	96.34	92.93	2.82	49.98	50.09
NC-3	19,845,045	5,936,796,532	52.56	0.01	98.91	96.18	94.71	2.39	50.21	50.28
miR-26a-1	19,964,865	5,973,265,191	50.18	0.01	98.8	95.93	94.99	2.29	50.21	50.27
miR-26a-2	20,076,806	6,004,172,850	50.03	0	98.2	94.56	94.67	2.25	49.85	49.94
miR-26a-3	20,277,705	6,063,207,549	50.31	0.01	99.1	96.82	94.36	2.62	50.28	50.38
	119975614
