# Supplementary material for: MiR-26a Inhibits Porcine Adipogenesis by Regulating ACADM and ACSL1 Genes and Cell Cycle Progression
Source: Animals (Basel). 2024 Dec 3;14(23):3491. doi: 10.3390/ani14233491 (PMC11640176; doi:10.3390/ani14233491)
Supplement: Supplementary file 1 [file animals-14-03491-s001.zip › Table S3 Differentially expressed genes.xls]

#ID	NC-1_Count	NC-2_Count	NC-3_Count	miR-26a-1_Count	miR-26a-2_Count	miR-26a-3_Count	NC-1_FPKM	NC-2_FPKM	NC-3_FPKM	miR-26a-1_FPKM	miR-26a-2_FPKM	miR-26a-3_FPKM	Pvalue	log2FC	regulated
gene_ENSSSCG00000059772	109	101	70	134	156	135	3.222181	2.987465	2.015112	4.045327	4.7295	3.941309	0.00675509240947609	0.670399177844895	up
gene_ENSSSCG00000002355	393	311	201	407	528	517	5.056088	3.961146	2.195014	5.356255	5.280122	4.793186	0.00980778610165426	0.745662943854154	up
gene_ENSSSCG00000001075	1822	1521	569	2464	2308	2000	18.49447	15.487713	5.658236	25.458158	24.124092	20.038388	0.0365521032583029	0.85157163902975	up
gene_ENSSSCG00000001073	282	254	159	404	334	354	5.031699	4.513576	2.776174	7.318344	6.091615	6.203296	0.00645869898725009	0.717298495139499	up
gene_ENSSSCG00000059578	86	76	135	53	49	78	2.56983	2.288485	4.086327	1.655731	1.52324	2.289322	0.0439320761892123	-0.646328826758535	down
gene_ENSSSCG00000016130	51	36	79	90	291	62	0.626385	0.439011	0.363055	1.118694	1.23246	0.772666	0.0125124441357457	1.50388243431593	up
gene_ENSSSCG00000021712	88	117	109	154	158	147	0.559011	0.748619	0.678759	0.997329	1.034097	0.924955	0.00085182039394532	0.621914199552163	up
gene_ENSSSCG00000012155	32	45	19	55	53	68	0.182038	0.310545	0.116451	0.424251	0.405276	0.483561	0.0124713859231576	0.940308497180683	up
NewGene_2779	171	216	111	242	278	229	2.583433	3.251704	1.638439	3.721751	4.308086	3.396103	0.0212627575541754	0.656649360463491	up
gene_ENSSSCG00000000456	51	51	34	111	85	104	0.198592	0.198857	0.128696	0.443216	0.341931	0.401906	1.0111426290605e-05	1.20965478158301	up
gene_ENSSSCG00000025810	138	131	109	220	200	211	0.63382	0.599354	0.517911	1.028324	0.94444	0.955399	6.92046130967805e-06	0.809301351870269	up
gene_ENSSSCG00000021902	41	32	35	120	148	109	0.361913	0.281011	0.306446	1.092963	1.367768	0.968131	8.81465892865733e-13	1.87647962267099	up
gene_ENSSSCG00000029593	1423	1174	502	1742	2004	1592	7.684575	6.320814	2.647407	9.548661	11.06956	8.444471	0.0253120672384972	0.845646498373274	up
gene_ENSSSCG00000000926	160	147	43	311	200	222	0.523603	0.480775	0.135246	1.035093	0.66916	0.713577	0.0187382724723481	1.12535006575523	up
gene_ENSSSCG00000003783	305	220	91	380	403	296	1.901363	1.365068	0.555668	2.405278	2.574986	1.815291	0.0418872560773751	0.869140199466156	up
gene_ENSSSCG00000000559	2480	2321	1075	2944	2991	2844	13.029	12.15698	5.520875	15.697979	16.071524	14.679905	0.0491636077860311	0.641458087539394	up
gene_ENSSSCG00000000554	582	555	202	737	808	713	5.49896	5.330092	1.885015	7.160697	7.917434	6.642028	0.0378044156875707	0.814653796692297	up
gene_ENSSSCG00000000551	2733	2304	1259	3510	3275	3019	13.274562	11.165607	6.095188	17.328172	16.297993	14.486672	0.0209644355770634	0.702120593292326	up
gene_ENSSSCG00000025349	318	272	179	363	377	383	3.023798	2.591172	1.640486	3.531866	3.690716	3.589391	0.0151585890490545	0.61145118326713	up
gene_ENSSSCG00000013012	64	65	81	41	47	44	0.897224	0.9021	1.107265	0.577228	0.672332	0.607268	0.0161659359908945	-0.595083115536118	down
gene_ENSSSCG00000022636	39	28	19	58	48	51	0.240625	0.177287	0.111144	0.358671	0.301136	0.307539	0.00861295256291552	0.934759641210552	up
gene_ENSSSCG00000011207	36	22	7	43	44	53	0.356148	0.215416	0.062641	0.437761	0.444506	0.518033	0.034741286417918	1.1634720655902	up
gene_ENSSSCG00000004646	30	33	8	51	56	45	0.153889	0.168289	0.038839	0.264494	0.293672	0.225369	0.0235395746299661	1.1605964463325	up
gene_ENSSSCG00000006172	15107	12986	3409	19495	23635	16122	68.117691	58.375603	15.023113	89.227379	109.010818	71.412949	0.0489812233029697	0.970047225396153	up
gene_ENSSSCG00000037420	333	302	154	406	501	402	2.617675	2.363426	1.181092	3.240058	4.031729	3.106583	0.0137435080033456	0.79445632250678	up
gene_ENSSSCG00000003479	72	86	129	58	30	60	1.325408	1.610028	2.375235	1.096042	0.572562	1.154651	0.015224632133951	-0.878214395091494	down
NewGene_1766	40	35	44	19	17	12	0.580191	0.505461	0.638019	0.283605	0.248711	0.164336	0.000684159716587501	-1.23510671621449	down
gene_ENSSSCG00000004419	34	23	14	43	34	46	0.204233	0.117592	0.074275	0.237624	0.185509	0.185301	0.0387650251412665	0.856199041079538	up
gene_ENSSSCG00000015801	41	44	21	67	44	81	0.282268	0.384174	0.131131	0.509121	0.409807	0.726943	0.0225062033811767	0.919852557992045	up
gene_ENSSSCG00000001076	299	267	152	403	421	407	1.379879	1.227	0.68544	1.884026	1.98698	1.844305	0.00293281377517031	0.842057560921208	up
gene_ENSSSCG00000011632	2601	2324	1201	3084	2976	2852	14.85837	13.237673	6.70449	17.882065	17.388199	16.006882	0.0476230483243048	0.603709747379569	up
gene_ENSSSCG00000026083	589	614	260	757	721	744	7.175668	7.457806	3.097804	9.312879	8.993864	8.912209	0.0487585941487582	0.665200618275455	up
gene_ENSSSCG00000059404	25	28	9	48	97	61	1.047538	1.186487	0.357544	2.047947	4.233333	2.580702	0.000326807962886078	1.79767297030408	up
NewGene_2329	39	28	22	53	76	38	0.553291	0.400726	0.303729	0.778224	1.112615	0.53348	0.0164105932587325	0.978174752994699	up
gene_ENSSSCG00000016620	604	364	478	686	729	667	6.699812	6.015664	5.175199	7.778157	8.292768	7.267921	0.00678295143209016	0.596203176425015	up
gene_ENSSSCG00000030679	159	153	97	220	184	218	1.492617	1.433045	0.889603	2.101953	1.767806	2.013826	0.00825210331121349	0.670805675644809	up
gene_ENSSSCG00000011538	114	97	80	211	208	161	1.278381	1.146043	0.728672	1.817613	1.808902	1.326587	7.36475910340966e-06	1.06534625065651	up
gene_ENSSSCG00000033348	48	58	53	28	26	28	0.742477	0.904059	0.802273	0.443826	0.40252	0.42965	0.00200377173733674	-0.882553353951496	down
gene_ENSSSCG00000014232	9042	8011	6276	11800	11485	10378	48.234111	43.886149	33.275998	63.960131	65.498284	56.108863	0.0016033714254136	0.597134288295473	up
gene_ENSSSCG00000004782	71	76	54	140	155	99	0.545252	0.585926	0.403873	1.098035	1.228884	0.751887	0.00021904793940216	1.04280011993188	up
NewGene_1458	42	42	59	74	66	68	0.569268	0.578862	0.814694	0.931016	0.690451	0.809409	0.0150699270063258	0.616126872895562	up
NewGene_3346	45	38	43	65	67	58	0.859211	0.742408	0.912678	1.211906	1.224158	1.142097	0.00854660144399177	0.665537120513709	up
gene_ENSSSCG00000002268	64	32	18	108	95	72	0.421072	0.209986	0.116208	0.727321	0.647375	0.468501	0.00552656663603966	1.33142424584417	up
gene_ENSSSCG00000002260	34	35	32	40	70	44	1.247007	1.277596	1.122893	1.482202	2.620836	1.55628	0.045198554623251	0.682081799930563	up
gene_ENSSSCG00000014955	390	289	201	414	476	429	2.872979	1.535086	1.061207	3.116989	2.53034	2.199795	0.0193234652408589	0.648444066187195	up
gene_ENSSSCG00000018092	35115	31219	19656	45275	35029	46257	1951.313721	1729.578369	1067.743896	2553.791992	1991.078491	2525.243408	0.0183497741300132	0.620822104886527	up
gene_ENSSSCG00000010240	45	48	34	85	71	53	0.392206	0.412916	0.286648	0.749442	0.63205	0.452605	0.011431464689322	0.7901434986883	up
gene_ENSSSCG00000031616	99	93	78	49	58	41	0.930497	0.748707	0.647775	0.58225	0.577865	0.587718	0.0023845221118157	-0.796212332990175	down
NewGene_1649	63	88	65	100	131	85	0.763719	0.996586	0.679594	1.080282	1.423557	0.884279	0.0253842826831956	0.622897171392493	up
gene_ENSSSCG00000033611	178	178	93	203	210	245	1.547412	1.545677	0.791929	1.798502	1.871528	2.098813	0.0405023600061581	0.614937791215277	up
gene_ENSSSCG00000015924	60	47	40	56	113	69	0.351558	0.27303	0.236281	0.3388	0.680229	0.403105	0.0371740263929144	0.765237287898141	up
gene_ENSSSCG00000024132	2041	1702	911	2248	2426	2139	13.648268	11.345189	5.951877	15.255948	16.596085	14.050973	0.0491885682277922	0.61267828231	up
gene_ENSSSCG00000024131	96	130	47	146	173	142	0.862604	1.175758	0.413049	1.340103	1.605577	1.267059	0.0313149170362593	0.82109825627158	up
gene_ENSSSCG00000003071	38	39	28	52	67	49	0.349776	0.354652	0.250115	0.48205	0.629263	0.441528	0.0146002183491817	0.749103511554181	up
gene_ENSSSCG00000052434	84	103	115	63	44	66	1.936868	2.350153	2.571292	1.462303	1.032189	1.476573	0.00402170012273764	-0.729661196945056	down
gene_ENSSSCG00000034860	142	121	115	84	78	73	5.265018	4.480357	4.177681	3.223655	2.9261	2.627713	0.00352669526283863	-0.614985698374074	down
gene_ENSSSCG00000029174	429	367	230	434	533	533	4.811424	4.11941	2.487496	4.886929	6.101688	5.815022	0.0254008183481976	0.612030233693434	up
gene_ENSSSCG00000000890	577	474	206	653	934	864	7.302976	5.988453	2.54242	8.388866	10.67007	9.657643	0.00796242184352216	1.02328440614273	up
gene_ENSSSCG00000038410	604	558	314	743	856	609	2.495234	2.295024	1.268791	3.114182	3.612126	2.471341	0.0311785076000594	0.647111709979157	up
gene_ENSSSCG00000005368	251	273	145	267	342	366	1.725266	1.872491	0.972684	1.86432	2.40661	2.473022	0.0380072335977743	0.607849388133297	up
gene_ENSSSCG00000023850	213	163	103	221	291	227	5.198542	3.955683	2.440542	5.466257	7.270622	5.444404	0.0280926848347368	0.690409152183817	up
NewGene_1966	45	70	83	50	19	26	2.50076	3.917871	4.527918	2.819689	1.065576	1.402385	0.0264122265793578	-0.98003557424359	down
gene_ENSSSCG00000056610	5439	6479	7717	12084	14242	7140	439.627777	522.063171	609.725098	991.386597	1177.491455	566.924744	0.00269694331606426	0.850355320600071	up
gene_ENSSSCG00000008852	175	172	54	229	250	222	1.482271	1.457103	0.441984	1.973558	2.175843	1.851018	0.0457697361942558	0.86612618502579	up
gene_ENSSSCG00000008006	26	39	30	60	44	52	0.221429	0.336323	0.251633	0.533993	0.391443	0.44476	0.0106519401361953	0.788178768177305	up
gene_ENSSSCG00000054645	129	126	98	185	194	218	50.384968	48.973618	37.347561	73.197433	77.42675	83.703629	2.7542760117234e-05	0.826897703172573	up
gene_ENSSSCG00000041142	35	22	16	55	48	37	0.276023	0.171688	0.121506	0.440794	0.383461	0.28229	0.0130769398366403	1.00662435491077	up
gene_ENSSSCG00000027872	84	95	28	129	181	138	0.456143	0.512088	0.146046	0.710485	1.005396	0.734538	0.00917275706104189	1.17614352750501	up
gene_ENSSSCG00000035887	93	113	66	183	139	115	0.293361	0.41675	0.426977	0.623069	0.450549	0.387533	0.013566341780095	0.75383719424188	up
gene_ENSSSCG00000021601	255	236	57	408	304	338	1.7631	1.578376	0.387145	2.861268	2.195078	2.215468	0.0488244126812168	0.995131299494459	up
gene_ENSSSCG00000006972	68	43	39	82	125	81	2.437868	1.533882	1.356662	3.001836	4.608329	2.855399	0.00351400604110936	1.00977055471592	up
gene_ENSSSCG00000016022	55	65	16	66	108	91	0.298278	0.346226	0.080034	0.358564	0.598917	0.480425	0.0453281869117676	1.0231567916339	up
gene_ENSSSCG00000021647	44	38	33	50	60	61	0.254427	0.217397	0.186285	0.293206	0.354993	0.344522	0.0206179991557064	0.642308459360397	up
gene_ENSSSCG00000035595	258	295	151	398	373	338	0.415532	0.473534	0.236732	0.650297	0.613804	0.533908	0.0111402504180665	0.722028734813031	up
gene_ENSSSCG00000012006	266	272	169	496	386	412	1.558357	1.595369	0.964155	2.946287	2.312017	2.37192	0.000169239629571195	0.938880212453383	up
gene_ENSSSCG00000004423	49	76	64	109	99	73	0.5565	0.852145	0.70647	1.24959	1.146754	0.804999	0.0217694804778604	0.648135561399329	up
NewGene_2113	13184	11316	4063	17248	16080	15099	18.269657	14.977521	5.924517	23.014724	24.532329	21.412814	0.0440693723838749	0.820897197512252	up
gene_ENSSSCG00000010513	254	235	96	281	341	331	1.045615	0.983077	0.361959	1.122762	1.405228	1.343823	0.0415838311678583	0.764951129110774	up
gene_ENSSSCG00000039013	54	69	103	51	26	50	0.747238	0.961437	1.416934	0.719137	0.368003	0.681422	0.0464666832794047	-0.753497981372191	down
gene_ENSSSCG00000035027	64	85	72	53	27	49	0.586207	0.786586	0.646811	0.492103	0.248359	0.445253	0.029278516959393	-0.705337242310093	down
gene_ENSSSCG00000006333	80	89	39	106	104	113	1.256383	1.40329	0.597008	1.693772	1.682796	1.756176	0.0420704876965242	0.699150561176998	up
gene_ENSSSCG00000006636	82	113	64	164	134	131	1.145024	1.542185	0.86527	2.260385	1.898313	1.754092	0.00397642887270012	0.797682270513987	up
gene_ENSSSCG00000036201	807	104	320	935	914	862	4.26367	1.464832	1.890162	5.004703	4.889599	4.485704	0.0441148668255019	1.1987677375078	up
gene_ENSSSCG00000029600	245	201	108	292	275	286	1.264961	1.031521	0.54156	1.532099	1.453536	1.449433	0.0327407971667602	0.685184801105252	up
gene_ENSSSCG00000034540	118	125	60	146	185	146	1.328514	1.404007	0.656689	1.665113	2.129685	1.618179	0.0294633450743535	0.72044937977541	up
gene_ENSSSCG00000005995	46	31	30	45	45	87	0.290827	0.192437	0.182095	0.289611	0.292362	0.538548	0.0464893438961954	0.789874367802869	up
gene_ENSSSCG00000005997	145	121	159	254	244	196	0.595611	0.492204	0.655225	1.055387	1.029088	0.808602	8.20494893640853e-05	0.782637792798468	up
gene_ENSSSCG00000038462	18	34	23	41	162	44	0.126866	0.236174	0.157824	0.29431	1.187364	0.303941	0.00349920816150329	1.79957982480602	up
gene_ENSSSCG00000029039	22	40	14	66	62	42	0.068348	0.107321	0.049562	0.187782	0.183401	0.11174	0.00668769370739888	1.23126593379187	up
gene_ENSSSCG00000018047	208	221	253	128	130	171	1.987242	2.111238	2.368547	1.243725	1.268959	1.600625	0.00114845044928262	-0.595800604422199	down
gene_ENSSSCG00000032575	464	393	285	518	627	549	3.151619	2.655565	1.88822	3.570997	4.35584	3.663007	0.00659792865086015	0.63560032067772	up
gene_ENSSSCG00000015959	69	66	38	56	128	111	0.463508	0.454716	0.23895	0.39625	0.917728	0.695517	0.0414480344517225	0.83507812347913	up
gene_ENSSSCG00000004531	143	128	73	274	275	189	1.075198	0.953935	0.425458	1.770303	1.895598	1.15808	0.000307087887686492	1.1681733382338	up
gene_ENSSSCG00000020912	356	275	116	550	475	387	2.189103	1.686953	0.693189	3.440204	2.994496	2.340298	0.0163701449078291	0.979576505214169	up
gene_ENSSSCG00000039358	62	59	67	141	116	97	0.378314	0.358339	0.399964	0.877378	0.722896	0.579507	3.70528014076551e-05	0.987587359271406	up
NewGene_349	72	71	55	36	39	47	1.04932	1.104252	0.612935	0.37942	0.484637	0.637139	0.0229068656508661	-0.629867626817786	down
gene_ENSSSCG00000022998	193	200	194	100	115	126	4.92846	5.081467	4.845877	2.590206	3.004212	3.161299	2.5605067502308e-05	-0.711892146569431	down
gene_ENSSSCG00000016658	257	185	83	365	365	319	1.578066	1.134403	0.495232	2.288147	2.292206	2.032326	0.00777614698230418	1.05888210657852	up
gene_ENSSSCG00000010764	62	70	78	43	32	53	0.544234	0.615463	0.676424	0.381473	0.28231	0.455791	0.0207967954444789	-0.641508030461221	down
gene_ENSSSCG00000004969	138	110	103	177	172	198	1.162576	0.8746	0.831837	1.528394	1.408183	1.632762	0.000382739329848592	0.708939109953202	up
gene_ENSSSCG00000006526	48	56	62	38	23	40	0.449344	0.503135	0.549968	0.346753	0.210244	0.358782	0.0395079465586999	-0.643672298705125	down
gene_ENSSSCG00000021384	25	31	21	49	37	46	0.26183	0.326411	0.213219	0.533658	0.406708	0.478254	0.00952249385385652	0.847922995463942	up
gene_ENSSSCG00000002993	63	86	67	49	35	53	1.093035	1.461082	1.10379	0.846023	0.609815	0.882493	0.038676820494656	-0.585941109571082	down
gene_ENSSSCG00000011720	2912	2277	910	3591	3740	3128	15.418054	12.107755	4.651681	19.571654	20.351055	16.292541	0.0369637887664714	0.837850820371654	up
gene_ENSSSCG00000038867	276	269	186	404	304	356	1.757783	1.819217	1.012702	2.846785	2.020519	2.567325	0.00869053016809746	0.608613174538377	up
gene_ENSSSCG00000017601	138	174	60	239	247	152	1.157099	1.461772	0.486384	2.035912	2.12588	1.253276	0.0452428146056035	0.844120255497267	up
NewGene_3008	90	94	88	131	134	124	1.217562	1.561416	1.842745	2.478752	2.26779	2.144456	0.0011648478383614	0.588707350565479	up
gene_ENSSSCG00000012235	77	113	60	130	128	105	0.827634	1.221336	0.624316	1.42481	1.408253	1.113354	0.0410905814911617	0.608179931364284	up
gene_ENSSSCG00000000941	300	302	150	387	360	353	2.194126	1.846989	0.910438	2.378162	2.147932	2.124805	0.0438749310083398	0.612901991078348	up
gene_ENSSSCG00000039546	136	87	53	215	194	198	0.444885	0.283969	0.16829	0.713986	0.646825	0.636085	0.000753236282114671	1.19884826511512	up
gene_ENSSSCG00000000570	686	576	281	827	770	767	4.481808	3.730931	1.793969	5.467497	5.152922	4.886782	0.0438247385078044	0.677111914492414	up
gene_ENSSSCG00000021309	168	180	100	195	289	204	1.5152	1.624668	0.882858	1.790262	2.674248	1.812229	0.0259787476276583	0.686514743369388	up
gene_ENSSSCG00000021885	475	451	275	591	499	656	10.557395	10.005278	5.967763	13.346624	11.341953	14.329117	0.0213308016867558	0.603644389017856	up
gene_ENSSSCG00000037347	55	67	82	40	18	25	1.275107	1.536677	1.854379	0.926347	0.428511	0.571837	0.000893074464753064	-1.22060161785407	down
gene_ENSSSCG00000001972	168	115	78	239	157	200	0.757886	0.524692	0.355386	1.112909	0.770826	0.928183	0.020646465912158	0.786082195469973	up
gene_ENSSSCG00000025531	500	348	285	609	480	539	3.401147	2.371258	1.888154	4.206656	3.403922	3.609601	0.0236228841506493	0.587999388925314	up
gene_ENSSSCG00000007421	35	59	53	25	16	38	1.067292	1.802043	1.584455	0.766753	0.474837	1.128956	0.0448313471047501	-0.823969049883374	down
gene_ENSSSCG00000007427	195	139	243	102	105	129	2.045417	1.446342	2.491785	1.081591	1.123818	1.324631	0.00570806362799427	-0.705244789610864	down
gene_ENSSSCG00000047368	35	43	3	68	99	61	0.698291	0.871714	0.052744	1.407484	2.073625	1.209607	0.0339892981421819	1.55135049442428	up
gene_ENSSSCG00000006159	35	31	38	68	55	37	0.402779	0.350579	0.430815	0.793112	0.64644	0.414206	0.0386168370041507	0.697255951293205	up
gene_ENSSSCG00000042522	71	35	12	89	94	74	0.512355	0.253641	0.086424	0.646772	0.688109	0.530712	0.0395219714331314	1.17908863387611	up
gene_ENSSSCG00000009395	452	414	200	588	661	481	3.069281	2.844455	1.554749	4.155023	4.854226	2.903385	0.0247963272500409	0.762878937548938	up
gene_ENSSSCG00000015499	688	614	323	816	872	760	5.032615	4.3137	2.527687	5.399184	6.142565	5.108894	0.0322760796625248	0.654879303000112	up
gene_ENSSSCG00000035954	142	107	29	205	215	180	0.620417	0.46682	0.120917	0.911028	0.959693	0.774276	0.0227591601496093	1.16722304278161	up
NewGene_3322	89	92	59	114	118	118	2.643898	3.049488	2.526702	3.605494	3.865562	3.844896	0.0135730228190098	0.612485814740889	up
gene_ENSSSCG00000005186	596	553	296	721	700	768	1.86517	1.727311	0.906593	2.292666	2.24155	2.362165	0.0225807149824938	0.662169518895825	up
gene_ENSSSCG00000004339	1030	850	290	1277	1420	1159	7.192787	5.914646	1.979599	9.047113	10.140455	7.95052	0.0399232824108104	0.888562922036936	up
gene_ENSSSCG00000035730	253	250	132	322	314	288	0.91515	0.90243	0.468067	1.183495	1.165582	1.025504	0.0382821303394447	0.606250020695956	up
gene_ENSSSCG00000015414	91	91	76	174	129	138	0.735469	0.726881	0.595603	1.415237	1.174283	1.245747	0.000146437118588688	0.844220641228305	up
gene_ENSSSCG00000015413	275	190	163	381	335	237	1.783942	1.225892	1.031335	2.507821	2.219242	1.508771	0.0242315389928672	0.670076663738147	up
gene_ENSSSCG00000011309	58	38	22	90	65	56	0.326761	0.21457	0.118525	0.514753	0.377348	0.312582	0.0341030323894286	0.902424329887021	up
gene_ENSSSCG00000033443	42	22	14	75	83	38	0.285843	0.189311	0.098378	0.543088	0.703026	0.324579	0.0069647884008918	1.39468792507846	up
gene_ENSSSCG00000010896	51	51	43	128	49	77	0.153372	0.182355	0.126275	0.390842	0.149824	0.230709	0.0269883846446573	0.878869949079739	up
gene_ENSSSCG00000023784	3101	2737	1134	4257	4859	3874	16.885193	14.857206	6.033832	23.533443	27.06633	20.724455	0.00999600144632809	0.959277798762535	up
gene_ENSSSCG00000032153	139	162	143	112	74	90	2.102037	2.44305	2.115322	1.723095	1.146485	1.337972	0.005944326487226	-0.613816304436601	down
gene_ENSSSCG00000012649	979	929	495	1255	1002	1220	6.482416	6.317622	3.320952	8.504264	6.95109	8.188298	0.0430605359182813	0.595792729552932	up
NewGene_1104	68	38	57	72	87	98	1.478932	1.03546	1.277029	1.737102	1.479274	2.427212	0.0144195337297919	0.727066431880494	up
gene_ENSSSCG00000026233	226	205	81	333	264	268	2.074236	1.88462	0.721569	3.113939	2.483833	2.428406	0.0370378514636813	0.817667774459523	up
gene_ENSSSCG00000034846	6262	2609	6677	13156	17347	7839	390.070526	162.011658	406.586823	831.885376	1105.310913	479.677917	0.0008378826075554	1.38204318516819	up
NewGene_2817	45	39	28	60	49	56	0.539995	0.471598	0.329345	0.7316	0.601079	0.661726	0.0390333443791054	0.627138666886195	up
gene_ENSSSCG00000009625	83	137	157	76	70	89	1.368821	2.262624	2.545458	1.282287	1.254397	1.443679	0.0341184665601372	-0.604377977678428	down
gene_ENSSSCG00000025130	149	153	83	225	195	194	0.657507	0.67396	0.352301	1.029284	0.938767	0.869746	0.00997273702942892	0.739304736777536	up
gene_ENSSSCG00000000700	62	57	74	37	37	36	0.899763	0.823914	1.038455	0.533115	0.54396	0.513957	0.00465750374143833	-0.736712302536475	down
gene_ENSSSCG00000006307	56	61	60	42	22	40	0.474385	0.527679	0.505444	0.365393	0.189014	0.342315	0.028831677032703	-0.695802955019069	down
gene_ENSSSCG00000004077	59	44	18	86	88	77	0.625104	0.510816	0.115164	1.024219	1.126518	0.825449	0.0101870406166889	1.11422041154646	up
NewGene_510	38	33	25	74	48	43	0.708978	0.953955	0.685023	1.49944	1.157606	0.996174	0.0184565138129241	0.851297492963973	up
gene_ENSSSCG00000062589	37	42	65	35	24	20	0.563017	0.630987	0.973416	0.545345	0.370773	0.29631	0.0395901105452905	-0.785878115582295	down
gene_ENSSSCG00000005426	1209	1038	582	1479	1420	1217	8.865603	7.588028	4.167842	11.00788	10.653477	8.770877	0.0427593545950362	0.605143474615283	up
gene_ENSSSCG00000005845	85	86	86	32	54	57	1.557781	1.564025	1.526112	0.589084	0.997538	1.025189	0.0057036488815663	-0.774360847467516	down
gene_ENSSSCG00000001434	118	171	153	97	79	82	2.637175	3.815697	3.333424	2.18651	1.788603	1.799904	0.001747715366965	-0.70216333343798	down
gene_ENSSSCG00000061957	2395	1826	1259	3183	2670	2949	31.010933	23.805829	16.180855	42.402489	36.178245	38.052086	0.00486294884828712	0.747305329068998	up
NewGene_2337	180	183	101	238	233	245	1.913619	1.949168	1.263293	2.700381	2.509427	2.463545	0.0117659652728583	0.691096765781862	up
gene_ENSSSCG00000016635	354	340	233	484	445	411	3.393219	3.241553	2.176858	4.700614	4.355284	3.866801	0.00699654590937998	0.599391957371832	up
NewGene_1174	43	45	32	67	65	49	0.492989	0.526867	0.349212	0.764155	0.751745	0.533332	0.0258954484428473	0.664163229893533	up
NewGene_1178	108	118	79	156	143	194	1.021837	0.980825	0.633882	1.008105	0.984023	1.19147	0.00185641831166914	0.759838044981931	up
gene_ENSSSCG00000009671	107	81	82	127	159	128	1.599338	1.207942	1.186922	1.926821	2.425315	1.870399	0.00282702091070492	0.687492438250416	up
gene_ENSSSCG00000008924	553	496	151	715	795	721	2.96337	2.221205	0.658936	3.607661	3.644675	3.748326	0.0321465887674531	0.953161840684269	up
gene_ENSSSCG00000030484	4413	3804	1950	5498	5122	4957	23.98535	20.610851	10.357586	30.331633	28.473673	26.465214	0.0310020221238897	0.677922059250138	up
gene_ENSSSCG00000017592	1628	1707	752	2226	2133	1926	8.816853	9.226089	3.984598	12.251124	11.792661	10.249835	0.0363422021946315	0.684353306343749	up
gene_ENSSSCG00000061460	75	68	24	108	97	150	1.720774	1.56476	0.538734	2.510898	2.273484	3.395035	0.0101208407452245	1.14579210567466	up
gene_ENSSSCG00000060730	90	97	92	48	44	63	1.080933	1.165106	1.081485	0.584357	0.538012	0.742174	0.000996638644064329	-0.776983476233475	down
gene_ENSSSCG00000038966	32	34	32	65	60	62	0.563693	0.606541	0.555936	1.180625	1.113526	1.092771	0.000113945185878425	1.00462722455569	up
gene_ENSSSCG00000062556	97	123	39	186	124	144	2.046414	2.395802	0.786436	3.641296	2.490584	2.673397	0.0429461559560326	0.872197076799871	up
gene_ENSSSCG00000005056	52	61	32	129	137	98	0.641383	0.736181	0.362736	1.733371	1.683593	1.302589	1.15409139538982e-05	1.39727265144893	up
gene_ENSSSCG00000054543	30	35	25	72	44	55	0.237642	0.281816	0.199686	0.597155	0.360908	0.435527	0.00265403898260984	0.996449535790318	up
gene_ENSSSCG00000004554	179	110	114	215	287	202	1.708851	1.044113	1.057438	2.081158	2.807232	1.941144	0.00222660206685587	0.873753875855725	up
gene_ENSSSCG00000016170	21	32	25	55	48	42	0.095809	0.142108	0.108158	0.276582	0.223796	0.185938	0.00259353286087319	0.96846828562607	up
gene_ENSSSCG00000036560	1531	1343	818	1848	1807	1688	12.857829	11.24189	6.712412	15.754816	15.529295	13.932192	0.023300714496375	0.597970325204828	up
NewGene_1801	25	17	32	49	40	49	0.296811	0.192065	0.381923	0.610895	0.498909	0.582422	0.00415638075194184	0.973732891113238	up
gene_ENSSSCG00000016043	669	627	311	781	890	819	3.816175	3.278612	1.675512	4.028227	4.790597	4.639602	0.0260383021254718	0.694900732028908	up
gene_ENSSSCG00000014672	42	46	41	72	88	58	0.440546	0.478274	0.413811	0.786794	0.96722	0.597172	0.00294858631382578	0.830853847091934	up
gene_ENSSSCG00000036050	1555	984	825	1955	1769	1501	8.248984	7.148953	4.877863	10.964203	9.926332	8.17485	0.0133340304801548	0.700666281702572	up
gene_ENSSSCG00000013352	34	25	24	49	46	60	0.276536	0.203237	0.185677	0.409384	0.38532	0.491422	0.00194852068843871	0.969867856788741	up
gene_ENSSSCG00000033766	101	105	92	57	55	54	1.089311	1.154363	0.981357	0.618652	0.575323	0.496017	0.000360295849106496	-0.772609726862647	down
gene_ENSSSCG00000033763	921	732	448	1165	1023	1023	7.635889	6.049896	3.631733	9.809029	8.682613	8.33265	0.0191610222189479	0.675425786592231	up
gene_ENSSSCG00000016237	184	177	79	263	264	271	0.749662	0.716959	0.310846	1.085577	1.09836	1.07708	0.00685962963312318	0.92133451391737	up
gene_ENSSSCG00000014163	105	163	57	162	185	185	0.64538	1.001897	0.34056	1.0171	1.16568	1.119823	0.0419332112227477	0.775687429210913	up
NewGene_2241	122	166	170	278	252	225	6.772869	9.207999	9.235257	15.699509	14.357091	12.32309	4.32343632596316e-05	0.797344637202765	up
gene_ENSSSCG00000003439	266	300	339	160	164	196	4.176227	4.72072	5.211822	2.550482	2.643297	3.01768	8.78226472618936e-06	-0.725449291922903	down
gene_ENSSSCG00000002474	229	237	140	319	391	250	2.136892	2.245803	1.787165	2.715496	3.520095	2.257136	0.0131445568272632	0.732404896848185	up
NewGene_3655	13929	12404	4044	18655	21165	14303	82.881172	73.583305	23.519173	112.670906	128.814896	83.608154	0.042152056268919	0.893938068247512	up
gene_ENSSSCG00000008747	91	71	51	87	164	103	0.661647	0.512618	0.353311	0.63472	1.213753	0.750938	0.0266656670425893	0.800720809778012	up
gene_ENSSSCG00000039009	33	34	34	53	52	59	0.435819	0.461768	0.483334	0.931906	0.713376	0.802521	0.00368242828942602	0.771507733887661	up
gene_ENSSSCG00000049011	31	24	46	66	35	72	1.752331	1.355049	2.570741	3.852885	2.048071	4.071262	0.0344976386377379	0.851320739962515	up
gene_ENSSSCG00000010196	275	324	132	436	416	457	3.432588	3.407945	1.20995	4.065886	3.921246	4.507106	0.0075063239016459	0.903456192587269	up
gene_ENSSSCG00000036213	31491	29990	10445	43340	43816	34753	143.698959	136.430649	46.586788	200.742706	204.513947	155.787689	0.0422670500021677	0.822258167746207	up
gene_ENSSSCG00000057026	102	83	67	115	129	123	1.312676	1.074183	0.84797	1.510671	1.701576	1.559194	0.0103030508482545	0.610773453452528	up
gene_ENSSSCG00000030300	297	385	322	504	593	499	21.854883	28.262072	23.203932	37.707966	44.708977	36.067009	9.98135230739588e-06	0.742146096184562	up
gene_ENSSSCG00000021287	164	179	56	222	274	200	1.791041	1.951828	0.597021	2.460191	3.060776	2.140589	0.0458567795437455	0.865076407449144	up
gene_ENSSSCG00000005983	175	104	36	279	210	176	0.631144	0.375504	0.125546	1.025316	0.776962	0.624631	0.0300947145944545	1.13516282473406	up
gene_ENSSSCG00000006987	126	149	122	243	268	185	0.47426	0.556915	0.446612	0.929766	1.030872	0.682379	6.74193650663515e-05	0.883603230227983	up
gene_ENSSSCG00000006981	48	42	21	99	87	75	0.838817	0.744713	0.339709	1.798206	1.575774	1.309454	0.000340676109176562	1.29937072224823	up
gene_ENSSSCG00000016841	354	492	466	680	534	670	5.709455	5.536283	5.220301	7.572004	6.19335	7.356498	0.00108846921630374	0.596002157783547	up
gene_ENSSSCG00000009181	21	21	25	42	62	53	0.436941	0.437895	0.325447	0.906472	0.884994	0.736241	5.92397294660463e-05	1.30262412612407	up
gene_ENSSSCG00000035971	980	1146	1030	588	557	791	16.760212	19.541929	17.222809	10.203163	9.744678	13.283167	0.000296938373335927	-0.634889592935592	down
gene_ENSSSCG00000015357	58	38	33	76	79	69	0.541005	0.351053	0.301872	0.720714	0.752433	0.63268	0.00481625840873492	0.864204685432685	up
gene_ENSSSCG00000004314	908	963	520	1228	1200	1005	3.983186	4.212655	2.228054	5.465865	5.382802	4.33065	0.0329782945174914	0.588146530181231	up
NewGene_3115	112	124	76	150	177	138	1.849053	2.021539	1.213198	2.468933	2.530596	2.189896	0.0141980042476239	0.644814712346913	up
gene_ENSSSCG00000005008	33	26	18	41	80	42	0.557319	0.425613	0.288212	0.69191	1.338335	0.661995	0.00818228412070315	1.1513914381503	up
gene_ENSSSCG00000005000	61	44	22	92	126	92	0.288796	0.206899	0.10265	0.445829	0.614468	0.429565	0.000858385178789464	1.35104878030679	up
gene_ENSSSCG00000004668	855	794	308	1039	1031	1076	4.324694	4.006636	1.521417	5.337488	5.336476	5.34895	0.0475465999991473	0.744862115655413	up
gene_ENSSSCG00000000789	12	22	23	47	48	34	0.057516	0.105088	0.110552	0.235937	0.245002	0.16444	0.00100527305764317	1.2565741773838	up
gene_ENSSSCG00000025598	105	104	72	159	134	129	0.614335	0.602665	0.408664	0.945463	0.798651	0.757272	0.00706554683083369	0.655632613140781	up
gene_ENSSSCG00000010461	40	26	17	82	66	73	0.263024	0.17343	0.102177	0.563092	0.447242	0.470117	5.66178565791612e-05	1.477814821567	up
gene_ENSSSCG00000023334	129	111	51	138	212	148	0.934686	0.728248	0.342344	0.924413	1.535952	1.036994	0.0328873954232982	0.838695051502783	up
NewGene_68	72	76	37	111	122	116	1.698485	1.615631	0.688841	2.19429	2.507872	2.222494	0.0021022681922404	0.981393598639563	up
NewGene_69	286	205	106	370	370	335	1.947494	1.430389	0.771048	2.669841	2.811881	2.264604	0.0119889586688174	0.909826518361434	up
NewGene_2642	426	440	204	607	613	563	1.33414	1.374302	0.623994	1.930317	1.964367	1.73376	0.011406747841044	0.800564731052322	up
NewGene_3755	192	165	46	267	270	229	5.505379	4.700219	1.268885	7.765932	7.928138	6.452314	0.0410699043558772	0.985106774273552	up
gene_ENSSSCG00000039191	1126	1110	2251	1224	3394	3102	6.294196	6.187109	9.091003	6.942232	14.615585	12.803729	0.0422597000157709	0.86501492180604	up
gene_ENSSSCG00000011727	6184	5716	7400	9926	11142	9410	96.152359	88.603432	112.473389	156.654007	177.204636	143.728439	2.30066814872877e-07	0.735270260324094	up
gene_ENSSSCG00000052907	1692	61	45	72	67	77	123.443748	4.395936	3.18021	5.316007	4.997344	5.385094	0.0357310167436213	-3.01902951588044	down
gene_ENSSSCG00000009100	33	41	30	78	63	43	0.319384	0.391469	0.276452	0.764484	0.618612	0.400863	0.00899028260987216	0.896563359189789	up
gene_ENSSSCG00000003713	1410	1307	777	1724	1680	1632	12.458413	11.617295	6.511596	15.650539	15.189532	14.683634	0.0216142594057658	0.592221692463974	up
gene_ENSSSCG00000039663	814	691	544	4504	863	3926	5.772634	4.885952	3.76815	36.418347	6.261159	30.65719	1.73412621805897e-05	2.24365450958511	up
gene_ENSSSCG00000004391	40	33	7	60	62	59	0.652215	0.51071	0.100753	1.01286	1.054502	0.939464	0.0281430883228623	1.2356643462982	up
gene_ENSSSCG00000004979	313	280	108	409	423	387	1.165259	1.038083	0.390438	1.544665	1.611872	1.414337	0.027599010430863	0.858911179442653	up
gene_ENSSSCG00000026722	834	750	369	981	946	972	7.627166	6.657093	3.320463	9.021155	8.792093	8.636079	0.0470218073289396	0.631982443910319	up
gene_ENSSSCG00000028148	102	125	74	134	192	147	0.330004	0.395372	0.222541	0.446545	0.605786	0.462302	0.0108213387514952	0.721507945965623	up
gene_ENSSSCG00000033654	34	26	18	48	43	40	0.141581	0.107419	0.071642	0.206064	0.184916	0.165528	0.021386228776627	0.81596077126671	up
gene_ENSSSCG00000017473	539	438	210	730	869	731	2.788835	2.257477	1.061265	3.835917	4.600653	3.714879	0.00331077069821328	1.03482096213696	up
gene_ENSSSCG00000011732	130	113	63	141	154	171	0.711942	0.785754	0.333654	0.779087	0.977406	1.108851	0.0320112194178571	0.670166621102169	up
NewGene_2767	78	37	50	97	122	69	0.61735	0.235736	0.318177	0.636325	0.80923	0.438808	0.0216936829599817	0.874330212144585	up
NewGene_807	3386	2690	1698	4596	3683	3895	14.910504	10.534415	7.039184	17.949266	14.270897	13.475542	0.0120475625545493	0.710574685835771	up
gene_ENSSSCG00000015896	3114	2736	2014	4267	3542	3799	27.283439	23.862271	17.291382	37.948051	31.73267	32.743756	0.00320893906751671	0.628189991109453	up
NewGene_1066	69	45	59	38	27	37	0.538543	0.346089	0.454063	0.298231	0.213587	0.280571	0.0278604620384143	-0.69180396414926	down
NewGene_1848	1029	1149	743	1547	1273	1428	3.100744	3.449345	2.186754	4.732181	3.923245	4.226632	0.00437411947858017	0.607682636360596	up
gene_ENSSSCG00000012490	56	99	92	40	29	68	0.790157	1.411012	1.278661	0.57447	0.419082	0.941243	0.0485430779922437	-0.778175238848402	down
gene_ENSSSCG00000011214	707	678	457	848	954	838	7.790014	7.434718	4.936915	9.498689	10.79069	9.054574	0.00791840257720794	0.586522253385316	up
gene_ENSSSCG00000011218	2221	2130	1017	2650	2716	2579	9.403469	9.193992	4.276854	11.382849	11.81554	10.825053	0.0452157108266624	0.628470631449659	up
gene_ENSSSCG00000016974	683	731	386	977	1063	896	2.148466	2.295278	1.187276	3.1214	3.42381	2.770614	0.00542308582098785	0.771796156763734	up
gene_ENSSSCG00000000734	41	42	40	19	18	31	0.421769	0.435265	0.453302	0.198979	0.187855	0.312076	0.0235567136256399	-0.785207506523013	down
gene_ENSSSCG00000030354	452	527	156	676	692	668	2.848985	3.318498	0.957543	4.331588	4.464993	4.141205	0.0310118469874453	0.903663869229209	up
gene_ENSSSCG00000006162	338	339	144	425	423	471	2.819208	2.87818	1.159059	3.548525	3.569281	3.819071	0.0310679759184702	0.745424849039886	up
gene_ENSSSCG00000005178	69	46	24	76	105	73	0.300652	0.192081	0.101287	0.329123	0.465569	0.310694	0.0285892596153785	0.932838523233855	up
gene_ENSSSCG00000015810	16	14	31	61	48	52	0.237444	0.205639	0.471149	0.951075	0.751445	0.788633	9.62411906451914e-05	1.4792606788683	up
gene_ENSSSCG00000003815	312	273	244	436	400	351	4.481827	3.909451	2.260285	4.273601	3.984336	3.347892	0.00130286649660344	0.588367288387147	up
gene_ENSSSCG00000003109	176	136	278	108	107	121	7.545371	5.814191	11.674608	4.685851	4.691657	5.095015	0.0113707102235269	-0.73327655071009	down
gene_ENSSSCG00000004344	191	120	116	193	219	210	0.722303	0.45426	0.429204	0.744555	0.845978	0.781488	0.0193219910933336	0.609409777043599	up
gene_ENSSSCG00000035746	214	189	70	381	360	234	1.448778	1.082109	0.489192	2.624943	2.414439	1.622101	0.0110330370872926	1.10624965034475	up
gene_ENSSSCG00000014224	116	127	114	44	73	54	0.497316	0.549969	0.474732	0.188307	0.317295	0.224921	0.000108347611214197	-0.989229256097205	down
gene_ENSSSCG00000014225	31	31	16	49	59	55	0.140425	0.139814	0.0715	0.228056	0.276319	0.245323	0.00137865668820838	1.1305764535458	up
gene_ENSSSCG00000011876	31	22	13	38	46	49	0.234448	0.159395	0.084994	0.278114	0.34668	0.35796	0.00737611928244002	1.07548356159693	up
gene_ENSSSCG00000042192	67	29	30	98	85	74	0.92006	0.394666	0.394145	1.368213	1.195758	0.996868	0.00664540150834842	1.09324542629243	up
gene_ENSSSCG00000010862	940	840	375	1075	1213	1072	3.927002	3.451012	1.533766	4.647468	5.276166	4.385909	0.0439155099093368	0.702550763001136	up
NewGene_3351	114	117	62	202	146	146	3.123837	3.209256	1.720968	5.497153	4.077799	3.974854	0.0105896498049767	0.819740380971669	up
gene_ENSSSCG00000036139	1122	890	522	1190	1354	1229	6.825373	5.392689	3.100071	7.340548	8.612839	7.352446	0.0331367953097169	0.637335064225508	up
gene_ENSSSCG00000006202	241	205	108	297	326	272	1.447338	1.219198	0.629338	1.81234	2.001219	1.600017	0.0198128060189352	0.755876886961036	up
gene_ENSSSCG00000006560	46	42	51	26	30	25	0.769511	0.672594	0.809677	0.415138	0.499291	0.385941	0.0177802313654296	-0.705080704575547	down
gene_ENSSSCG00000037575	1451	1295	813	1918	1804	1662	16.269989	14.455207	8.899216	21.781261	20.636327	18.230752	0.00908034692924225	0.662674075746643	up
gene_ENSSSCG00000049172	47	65	63	28	41	37	1.177705	1.637842	1.554865	0.705642	1.069559	0.927361	0.0284317519338129	-0.64869058512302	down
gene_ENSSSCG00000063544	4849	4237	1384	6579	6955	5933	96.713692	84.250313	26.977036	133.19841	141.892868	116.253311	0.0262766516908944	0.953854678311675	up
gene_ENSSSCG00000016117	118	93	49	143	158	111	0.69766	0.542899	0.316918	0.886025	0.884214	0.670706	0.048322999642349	0.728733444927547	up
gene_ENSSSCG00000016118	428	330	108	513	583	513	1.37856	1.059922	0.337904	1.677179	1.919355	1.623409	0.0369296357886586	0.951497338344807	up
gene_ENSSSCG00000021774	442	322	241	565	603	578	4.495297	3.666052	2.524674	6.113052	6.557631	6.107618	0.000787577826467851	0.861814633028271	up
NewGene_1577	459	479	217	633	581	574	2.506633	2.423616	1.56266	3.84222	2.899167	3.426079	0.0310295038210896	0.693873938735336	up
gene_ENSSSCG00000003888	132	94	54	170	175	164	0.741674	0.525761	0.311785	0.995515	1.016772	0.909212	0.00726938890927007	0.924986903787926	up
NewGene_1023	97	74	31	132	110	122	0.562704	0.422333	0.164153	0.77882	0.62986	0.698883	0.0291682301954675	0.90957580172729	up
gene_ENSSSCG00000028662	4414	3797	1975	5278	5783	4792	17.518267	15.022452	7.661705	21.262785	23.476814	18.683506	0.0261297238617571	0.701432533522374	up
gene_ENSSSCG00000015522	103	132	61	177	142	129	0.546883	0.700703	0.318617	0.960528	0.7757	0.678063	0.0458917437003954	0.665068864364374	up
gene_ENSSSCG00000011454	58	64	82	89	105	108	0.444312	0.491143	0.620228	0.697453	0.828907	0.821436	0.00453614014631672	0.641112419269639	up
gene_ENSSSCG00000009839	86	99	137	156	178	152	0.294781	0.34032	0.457858	0.547772	0.620867	0.510928	0.00273674180985906	0.67201420119097	up
gene_ENSSSCG00000022611	34	21	12	63	40	43	0.25321	0.159061	0.087545	0.505134	0.305398	0.324766	0.0100467880150523	1.18716662727299	up
gene_ENSSSCG00000032354	42	81	41	80	129	83	0.253805	0.470054	0.234081	0.468963	0.76636	0.473093	0.0177316464940234	0.904807387775121	up
gene_ENSSSCG00000013336	176	233	118	255	266	255	2.434879	3.222097	1.595789	3.58628	3.770502	3.473628	0.0244704266704152	0.625548057319189	up
gene_ENSSSCG00000016942	257	214	88	329	349	282	3.363273	2.960411	1.207659	4.587111	4.936391	3.915468	0.0327421740517641	0.841592935684257	up
gene_ENSSSCG00000006688	22	22	22	34	46	40	0.185945	0.191359	0.179546	0.299598	0.410646	0.33823	0.00429647601641372	0.935266009657681	up
gene_ENSSSCG00000026140	111	52	44	30	25	39	1.963051	1.342627	1.106946	0.773631	0.661043	0.978846	0.0187508577036472	-1.07984234246735	down
gene_ENSSSCG00000026146	88	49	19	85	129	112	0.449579	0.248561	0.093733	0.440512	0.675306	0.559719	0.0322856102124987	1.11984451885737	up
gene_ENSSSCG00000059016	581	493	158	792	794	713	4.79165	4.052723	1.270764	6.633432	6.703172	5.783607	0.0299389941774694	0.95861853603941	up
gene_ENSSSCG00000033703	260	205	204	536	431	461	1.530165	1.230388	1.172276	3.210828	2.601388	2.744653	3.96119124710888e-10	1.1637391650337	up
gene_ENSSSCG00000043454	62	54	21	96	86	61	0.203596	0.176487	0.064975	0.320682	0.286774	0.197175	0.0462910583427573	0.890469195834951	up
gene_ENSSSCG00000014146	1927	1800	732	2216	2705	2182	9.055481	8.471794	3.31183	10.505223	12.914881	9.926591	0.0470080864746077	0.733486589571921	up
gene_ENSSSCG00000009351	47	31	37	40	72	66	1.234463	0.791101	0.947986	1.051816	1.92191	1.705123	0.0446938313655543	0.700213195958492	up
gene_ENSSSCG00000062599	47	38	20	67	45	67	0.19502	0.156018	0.080997	0.283428	0.192482	0.275243	0.0368943147076934	0.832183405766558	up
gene_ENSSSCG00000021638	65	47	102	340	47	298	0.929577	0.664362	1.433431	2.004989	0.690118	1.754554	0.0060483751588424	1.75374844777965	up
NewGene_1161	27	26	23	43	39	36	0.735431	0.715119	0.597335	1.192073	1.085786	0.962269	0.0243482457126943	0.706602512937296	up
gene_ENSSSCG00000004602	22	20	4	43	59	33	0.442545	0.399577	0.076217	0.966859	1.333094	0.656395	0.00686925136036784	1.61562159127987	up
gene_ENSSSCG00000055078	72	61	25	73	109	101	0.454566	0.386113	0.153211	0.467058	0.706027	0.630686	0.0345300716204718	0.902044484654303	up
gene_ENSSSCG00000050759	92	62	18	208	131	145	0.455195	0.304536	0.083633	1.045594	0.664875	0.705575	0.00390036650504277	1.54912518768627	up
gene_ENSSSCG00000057002	39	46	57	62	77	70	0.402127	0.470915	0.567225	0.647104	0.808242	0.708147	0.0142049137310149	0.633311235595686	up
gene_ENSSSCG00000040721	48	43	42	53	61	77	0.652848	0.575542	0.560006	0.731204	0.852917	1.028503	0.0286796130759361	0.592115023263923	up
gene_ENSSSCG00000013569	320	276	383	207	159	202	2.112628	1.814504	2.468487	1.382752	1.070292	1.304734	0.00022154617109846	-0.71119799202299	down
gene_ENSSSCG00000010039	68	90	80	48	46	50	0.97247	1.280682	1.124064	0.690303	0.67163	0.696697	0.00668105244581416	-0.651803977238873	down
gene_ENSSSCG00000008488	60	55	14	128	118	73	0.384274	0.454509	0.073212	1.130025	1.030949	0.593848	0.0105271303590306	1.36781813588375	up
gene_ENSSSCG00000000483	181	159	97	188	249	191	1.723812	1.508805	0.922475	1.811108	2.416626	1.801833	0.0478369053452669	0.589357591166729	up
gene_ENSSSCG00000026597	93	73	45	109	158	139	0.475002	0.40393	0.206449	0.58093	0.951087	0.945793	0.00239908335213026	1.00895365514632	up
gene_ENSSSCG00000032946	60	63	17	92	95	98	1.068004	1.115757	0.294956	1.677188	1.735657	1.727819	0.0213277756464347	1.08554024084976	up
gene_ENSSSCG00000015378	104	80	43	153	217	157	0.727678	0.559588	0.293357	1.089495	1.196527	1.111873	0.000490114834302056	1.27930153079078	up
gene_ENSSSCG00000027992	100	83	121	66	59	42	0.699673	0.578382	0.834522	0.472944	0.426073	0.285262	0.0045833611531883	-0.787328400437092	down
gene_ENSSSCG00000002041	51	58	102	41	32	40	0.661908	0.744632	1.280666	0.542366	0.424531	0.509233	0.0190683320424494	-0.820674957147133	down
gene_ENSSSCG00000040031	94	58	96	51	46	56	1.71167	1.043715	1.692186	0.935211	0.845167	0.994795	0.0311267072982383	-0.624149149790811	down
gene_ENSSSCG00000056284	31	28	23	53	45	48	0.86088	0.781714	0.566627	1.302217	1.197232	1.201509	0.00280239994259652	0.902701043820134	up
gene_ENSSSCG00000017342	31	23	36	65	60	43	0.280494	0.201095	0.315087	0.589471	0.553254	0.374836	0.00299937111584763	0.976675672929352	up
gene_ENSSSCG00000023871	138	124	92	147	224	162	1.27347	1.147328	0.833325	1.382965	2.124892	1.60675	0.0162510582231642	0.659411011264804	up
gene_ENSSSCG00000015097	5595	1783	3771	5795	6258	5821	33.19743	23.271589	21.234794	34.27835	36.947904	33.7751	0.0486879763728847	0.748926935325779	up
gene_ENSSSCG00000012608	1715	1417	637	2067	1951	1907	8.916558	7.342787	3.235102	10.907145	10.376182	9.738163	0.0463549074714839	0.713216171433685	up
gene_ENSSSCG00000008021	50	47	60	32	23	40	0.899484	0.844986	1.071971	0.591816	0.423536	0.710799	0.0371976573224155	-0.652230220405696	down
gene_ENSSSCG00000004917	62	32	25	80	81	95	0.388808	0.292708	0.145359	0.686474	0.653467	0.727186	0.00263327421744148	1.16721917162611	up
gene_ENSSSCG00000024393	103	75	34	162	91	140	0.751988	0.670206	0.242125	1.230021	0.680716	1.002893	0.0323005009702631	0.949290358560182	up
gene_ENSSSCG00000061081	90	98	83	111	234	163	6.742242	7.400947	6.102119	8.508452	18.154338	12.034575	0.00195708773584824	0.978878853549184	up
gene_ENSSSCG00000010486	221	237	77	321	317	315	2.509923	2.693838	0.854695	3.714564	3.692047	3.520685	0.0288198591553363	0.89365950068304	up
gene_ENSSSCG00000002988	133	87	41	164	117	198	0.80412	0.499944	0.232491	0.981751	0.711008	1.155227	0.0360520971839638	0.93226662055227	up
gene_ENSSSCG00000038853	207	155	134	631	175	183	4.123502	3.084273	2.612473	4.628061	3.561176	3.572086	0.0400485204052872	1.06534848328471	up
NewGene_1086	35	34	59	24	26	22	0.504471	0.496858	0.8442	0.352962	0.381144	0.315503	0.038400959263702	-0.751020345905074	down
gene_ENSSSCG00000014113	142	149	72	248	253	203	0.769718	0.810276	0.38349	1.367843	1.76665	1.086437	0.00141819954506994	1.02153355124347	up
gene_ENSSSCG00000009361	46	66	38	109	65	90	0.377979	0.563907	0.315576	0.936689	0.560936	0.753839	0.00793159909189791	0.884542271534459	up
gene_ENSSSCG00000006912	28	29	14	52	69	47	0.166116	0.171437	0.078902	0.311235	0.421451	0.276883	0.000773402337450577	1.31094359236599	up
gene_ENSSSCG00000003403	40	33	25	50	47	53	1.566469	1.28047	0.95502	2.015521	1.915352	2.043463	0.0261855250222502	0.682433387525698	up
gene_ENSSSCG00000005110	199	158	76	313	274	256	0.267057	0.21164	0.099068	0.427273	0.375643	0.337932	0.00486702576538579	1.02318975647544	up
gene_ENSSSCG00000032821	72	73	76	59	39	31	2.512877	2.510826	2.583413	2.074412	1.391767	1.031503	0.0222255516967535	-0.702097683721407	down
gene_ENSSSCG00000032599	929	1495	1531	2252	2709	1399	75.010849	120.41333	120.899101	184.706741	223.914154	111.042763	0.0120606344253912	0.767084447686576	up
gene_ENSSSCG00000024674	1852	1790	1263	2574	2514	2417	6.891409	6.641797	4.588822	9.866143	9.623559	8.83145	0.000553008954129579	0.681031756797538	up
gene_ENSSSCG00000024679	55	58	82	99	97	91	0.673766	0.746007	1.033157	1.194246	1.446794	1.159802	0.0068295146124412	0.634200151486829	up
gene_ENSSSCG00000005386	866	775	456	1029	1063	934	4.635245	4.135797	2.385598	5.592259	5.820042	4.912642	0.029632476369715	0.594039075595085	up
gene_ENSSSCG00000002755	884	813	238	1213	1311	994	4.32798	3.961408	1.137827	6.028347	6.563134	4.775592	0.0431141728482342	0.922084954580225	up
gene_ENSSSCG00000029838	125	125	167	103	64	90	2.17701	2.177383	2.841958	1.824751	1.132729	1.538564	0.013280923683838	-0.623130053699347	down
gene_ENSSSCG00000050594	37	26	26	54	54	51	1.232971	0.864027	0.833012	1.84949	1.84382	1.6772	0.00247817576587321	0.907516950223754	up
gene_ENSSSCG00000026714	802	700	405	914	1004	820	7.409524	6.447558	3.656188	8.572312	9.492918	7.440836	0.0417405112754498	0.58667882382701	up
gene_ENSSSCG00000021834	49	24	32	60	55	62	0.339481	0.161521	0.213694	0.418762	0.383457	0.416194	0.0155694730174501	0.821647343512233	up
gene_ENSSSCG00000020870	249	239	119	361	335	331	2.093556	2.053321	0.94201	3.437445	2.94866	2.747989	0.00812775573666744	0.822460412216873	up
gene_ENSSSCG00000029200	164	104	205	329	247	277	1.621956	0.96622	1.157609	1.922835	1.266044	1.406174	0.000788531452060185	0.927194693785188	up
gene_ENSSSCG00000011500	61	94	26	108	120	93	0.294307	0.455263	0.119186	0.533598	0.594167	0.445061	0.0493282513597772	0.891410369703442	up
NewGene_1618	44	39	15	67	56	67	0.531584	0.658073	0.161983	0.927087	0.693177	0.781629	0.0170761805536253	1.01682130009431	up
gene_ENSSSCG00000053941	129	122	125	94	60	73	2.714054	2.549297	2.570274	2.004906	1.286562	1.507191	0.00468396755781351	-0.656119475227157	down
gene_ENSSSCG00000010471	228	149	47	304	247	261	1.41801	0.92011	0.280553	1.916221	1.567012	1.594402	0.0490948903527321	0.993030364103072	up
gene_ENSSSCG00000004518	33	26	31	46	65	44	0.854018	0.665597	0.79308	1.248625	1.760331	1.139227	0.00734463863951902	0.858009445805217	up
gene_ENSSSCG00000034395	790	605	333	828	998	809	4.183997	3.126799	1.585812	4.51249	5.493261	3.934965	0.0429730359680356	0.671384420720567	up
gene_ENSSSCG00000010298	61	78	58	93	89	107	0.453579	0.564364	0.406994	0.690364	0.671425	0.762868	0.00698117348211001	0.623535028242147	up
NewGene_1466	29	28	15	34	52	38	0.41306	0.39729	0.204687	0.491309	0.768656	0.537579	0.0331799418116007	0.852120874871163	up
gene_ENSSSCG00000035417	142	152	148	91	88	98	7.748251	8.240045	7.862132	5.001923	4.901845	5.247086	0.000522533761786436	-0.601895247775799	down
gene_ENSSSCG00000014980	45	42	38	62	88	77	1.015863	1.00129	0.828918	1.454322	2.048835	1.746909	0.000528464048066865	0.932064779554596	up
gene_ENSSSCG00000015581	100	77	26	130	171	131	0.293443	0.224345	0.074417	0.388282	0.514149	0.377173	0.0146250318145718	1.14924350411676	up
gene_ENSSSCG00000012586	708	611	329	892	838	760	5.664914	4.81937	2.516339	7.14728	6.781626	5.908911	0.0319231840110035	0.659009496521514	up
gene_ENSSSCG00000054150	16	18	2	44	41	34	0.181143	0.199318	0.022441	0.525578	0.483802	0.389578	0.00489447741987658	1.78549959568629	up
gene_ENSSSCG00000011167	227	182	126	275	213	286	1.449213	1.11068	0.75141	1.677147	1.434182	1.719586	0.0311899072347047	0.596723433013474	up
gene_ENSSSCG00000000665	116	72	81	155	119	161	0.663933	0.412487	0.45434	0.902094	0.700035	0.908743	0.00464381873843371	0.760858765443886	up
