# Supplementary material for: MiR-26a Inhibits Porcine Adipogenesis by Regulating ACADM and ACSL1 Genes and Cell Cycle Progression
Source: Animals (Basel). 2024 Dec 3;14(23):3491. doi: 10.3390/ani14233491 (PMC11640176; doi:10.3390/ani14233491)
Supplement: Supplementary file 1 [file animals-14-03491-s001.zip › Table S4 Potential targets of miR-26a identified.xlsx]

## Sheet: Sheet1
Target genes	Website		Coding sequences	Binding sites
ZSWIM3	TarBase		234..2330	2515 2739
ZBTB42	TarBase		387..1658	2981 3724 3412 2775
TOR4A	TarBase		1797..3044	2545 2854 2283 2116 1593 726 2574 95
SNX15	TarBase		136..1185	1326
SEMA6A	TarBase		1143..4070	4878 4958 4630 5172 6922 6222 6889 5281 6545 5390 4836 6723
PDLIM2	TarBase		738..1799	2053
DUSP2	TarBase	adipogenesis	112..1047	1082 1581 1201
DHRS3	TarBase		1050..1958	2220 2172
FRAT1	miRDB		303..1142	1529 1618 2474 1195 2682 1326 1990 2191 2632
SOX17	targetscan		195..1418	1942 1553 1590 2067 2021 1786 1929 2140 2288 1905 2150 2331
RCSD1	targetscan	miRDB	339..1484	1695 2449 4927 2154 3332 4989 2522 4809 1771 3576 3019 3212 1681 2649 2730 2820 2901 3584 3800 4120 4369 4485 4778 3139 4754 3234 2013 2322 2395 3062 3883 4167
